# Supplementary material for: Identification of SAMD9 as an adaptive response gene to environmental changes and its association with overall survival and immunotherapeutic response in glioblastoma
Source: Cancer Cell Int. 2025 Dec 2;26:9. doi: 10.1186/s12935-025-04068-3 (PMC12798092; doi:10.1186/s12935-025-04068-3)
Supplement: Supplementary file 2 — Supplementaty Material 2 [file 12935_2025_4068_MOESM2_ESM.xls]

## Sheet: 工作表1
Table S1. Clinical information of IDH-wildtype glioblastoma patients used for scRNA-seq and spatial transcriptome.
scRNA-seq
Case ID	Age at diagnosis	Sex	Tumor Location	Integrated diagnosis	Steroids prior to resection	History of cranial radiation	IDH1R132H IHC	p53 IHC	EGFR amplification (FISH)	PTEN deletion (FISH)	ATRX IHC	MGMT promoter methylation	KI-67 Labeling Index (CC)
SF11159	60	M	Left frontoparietal	Glioblastoma, WHO grade IV	Decadron for approximately one week prior to resection	No	Negative	Strong nuclear staining in 1% of tumor cells	Negative	Negative	Retained	Positive	0.368116
SF11209	63	F	Left temporal and thalamic	Glioblastoma, likely IDH-wildtype, WHO grade IV	Decadron for approximately three weeks prior to resection	No	Negative	Strong nuclear staining in the majority of tumor cells	Negative	Positive	Retained	Negative	0.39619
SF11232	61	M	Left temporal	Glioblastoma, WHO grade IV	Decadron for approximately three days prior to resection	No	Negative	Strong nuclear staining in 5% of tumor cells	Negative	Negative	Retained	Positive	0.637961
SF11247	45	M	Left frontal	Glioblastoma, WHO grade IV	Decadron for approximately two days prior to resection	No	Negative	Strong nuclear staining in 10% of tumor cells	Positive	Positive	Retained	Positive	0.500882
SF11285	54	M	Left frontal	Anaplastic Astrocytoma, WHO grade III	Decadron for approximately three days prior to resection	Yes	Negative	Positive in approximately 10% of tumor nuclei	Negative	Negative	Lost	Negative	0.429379
Spatial transcriptome
#334UKF	73	F	Frontal	Glioblastoma, WHO grade IV	/	/	Negative	/	/	/	/	/	/
