# Supplementary material for: Identification of SAMD9 as an adaptive response gene to environmental changes and its association with overall survival and immunotherapeutic response in glioblastoma
Source: Cancer Cell Int. 2025 Dec 2;26:9. doi: 10.1186/s12935-025-04068-3 (PMC12798092; doi:10.1186/s12935-025-04068-3)
Supplement: Supplementary file 3 — Supplementaty Material 3 [file 12935_2025_4068_MOESM3_ESM.xls]

## Sheet: 工作表1
Table S2. Antibodies information for tissue staining, western blotting, and neutralization tests.
Protein	Product No.	Application
SAMD9	ab180575, Abcam	WB
SAMD9	ab121663, Abcam	IHC
CD163	MAB-0869, MXB	IHC
iNOS	ab115839, Abcam	IHC
IL-1β	#12703S, Cell Signaling	IHC
HIF-1α	#3716, Cell Signaling	WB
β-Actin	AF2811, Beyotime	WB
TNF-α	P300A Invitrogen	N
TGF-β	MA1-21595 Invitrogen	N
IL-6	16-7069-81 Invitrogen	N
IFN-γ	MA5-23718 Invitrogen	N
IL-10	16-7180-81 Invitrogen	N
WB: Western Blotting; IHC: Immunohistochemistry; N: Neutralization
