# Supplementary material for: Identification of SAMD9 as an adaptive response gene to environmental changes and its association with overall survival and immunotherapeutic response in glioblastoma
Source: Cancer Cell Int. 2025 Dec 2;26:9. doi: 10.1186/s12935-025-04068-3 (PMC12798092; doi:10.1186/s12935-025-04068-3)
Supplement: Supplementary file 4 — Supplementaty Material 4 [file 12935_2025_4068_MOESM4_ESM.xlsx]

## Sheet: 工作表2
Table 2.Univariate and multivariate analysis for PFS in bevacizumab treated glioblastoma patients with Cox proportional hazards models.
Covariate		Univariate			Mutivariate
		HR	95% Cl	P-value	HR	95% Cl	P-value
Age		0.996-1.041	1.018	0.11
Corticosteroids (reference: off)
On		0.920-1.996	1.355	0.125
Surgical status (reference: biopsy)							0.019
Complete resection		0.595-4.605	1.656	0.334	0.615-2.689	1.286	0.503
Partial resection		0.379-3.375	1.13	0.826	0.359-1.665	0.774	0.512
Sex (reference: female)
Male		0.882-1.989	1.324	0.176
KPS (reference: 50 to 80)
90 to 100		0.876-2.667	1.529	1.135
MGMT status (reference: nonmethylated)							0.049
Methylated		0.357-0.924	0.574	0.022	0.380-0.900	0.584	0.015
Missing		0.517-1.509	0.883	0.649	0.499-1.332	0.816	0.415
MMSE (reference: < 27) ≥ 27
≥ 27		0.369-3.406	1.121	0.841
RPA class (reference: grade III)
Grade IV		0.277-1.179	0.571	0.13
Grade V		0.217-3.596	0.883	0.862
WHO PS (reference: 0)
11 1		0.775-2.097	1.275	0.339
11 2		1.033-6.889	2.667	0.043
SAMD9 (reference: Low expression)
High expression		1.076-2.279	1.566	0.019	1.007-2.029	1.43	0.045
