# Supplementary material for: Identification of SAMD9 as an adaptive response gene to environmental changes and its association with overall survival and immunotherapeutic response in glioblastoma
Source: Cancer Cell Int. 2025 Dec 2;26:9. doi: 10.1186/s12935-025-04068-3 (PMC12798092; doi:10.1186/s12935-025-04068-3)
Supplement: Supplementary file 5 — Supplementaty Material 5 [file 12935_2025_4068_MOESM5_ESM.xls]

## Sheet: corr_drug
Table S4. Correlation index between IC50 values of 365 agents and SAMD9 expression for TCGA bulk samples (potential candidates marked in red).
Agent	Correlation index with SAMD9 exp.	Log2fold-change (SAMD9-high versus SAMD9-low)
Gemcitabine_135	-0.221103	1.33429
Gemcitabine_1393	-0.27915	1.16828
PARP_9482_1460	-0.26918	1.13157
Dasatinib_51	-0.297702	1.05378
Bleomycin_190	-0.223042	1.00831
SN.38_1494	-0.0828984	0.960278
THZ.2.49_344	-0.244952	0.947771
Bleomycin..50.uM._1378	-0.272523	0.907388
Bortezomib_104	-0.325598	0.905498
PARP_0108_1459	-0.303224	0.898189
PLK_6522_1451	-0.219559	0.859544
Bleomycin..10.uM._1392	-0.314847	0.697768
Doxorubicin_1386	-0.304308	0.696752
Refametinib_1526	-0.277717	0.656302
Selumetinib_1498	-0.305978	0.647368
Pevonedistat_1529	-0.324454	0.638873
Obatoclax.Mesylate_182	-0.233384	0.619815
Refametinib_1014	-0.274581	0.614516
JW.7.52.1_83	-0.360283	0.610593
AZD4877_1409	-0.243471	0.605689
Docetaxel_1007	-0.255101	0.604113
HG6.64.1_159	-0.267256	0.600628
Epothilone.B_201	-0.238133	0.599638
A.770041_55	-0.388798	0.576418
YK.4.279_1239	-0.248337	0.57174
Luminespib_194	-0.243635	0.56049
WH.4.023_56	-0.313173	0.560174
EphB4_9721_1413	-0.34742	0.543102
Vinblastine_1004	-0.247837	0.537792
Z.LLNle.CHO_45	-0.40455	0.53473
Trametinib_1372	-0.150904	0.531803
PD0325901_1060	-0.209764	0.519011
Etoposide_134	-0.229159	0.507709
TGX221_94	-0.316284	0.501855
Tanespimycin_1026	-0.253785	0.499959
BMS.536924_62	-0.329657	0.488526
AZD7762_1402	-0.25499	0.487101
AZD8186_1444	-0.38337	0.486759
Paclitaxel_11	-0.305685	0.485508
PARP_9495_1458	-0.342274	0.448755
AZ628_29	-0.269989	0.429884
X.5Z..7.Oxozeaenol_1242	-0.221249	0.425096
Phenformin_196	-0.261003	0.424048
Pictilisib_1527	-0.321185	0.422067
Vinorelbine_140	-0.230981	0.418314
DMOG_165	-0.371499	0.405786
AZD5438_1401	-0.314356	0.397226
XMD8.85_106	-0.339138	0.393475
IAP_7638_1429	-0.346202	0.391122
CGP.60474_53	-0.353676	0.386558
CI.1040_1015	-0.313281	0.373131
FH535_173	-0.293527	0.368479
AZD2014_1441	-0.256042	0.36006
Rapamycin_3	-0.422244	0.352005
Mitomycin.C_136	-0.248096	0.351682
Midostaurin_153	-0.268415	0.348399
Bexarotene_186	-0.327618	0.338246
Dabrafenib_1373	-0.251542	0.33723
QL.VIII.58_1166	-0.273544	0.331009
AZD5582_1427	-0.223308	0.327265
Doxorubicin_133	-0.249877	0.321407
GW843682X_87	-0.24088	0.321235
TANK_1366_1461	-0.397869	0.321003
Pelitinib_282	-0.273376	0.320434
BI.2536_60	-0.239782	0.316861
AZD6738_1394	-0.250449	0.314841
Selumetinib_1062	-0.374753	0.308424
Embelin_172	-0.284863	0.307157
AS605240_224	-0.373272	0.303931
SNX.2112_328	-0.166463	0.301788
Pazopanib_199	-0.297247	0.297711
Sunitinib_5	-0.28314	0.294854
Thapsigargin_180	-0.201592	0.292332
AZD8835_1445	-0.280826	0.289274
XAV939_1268	-0.350048	0.286191
Ponatinib_155	-0.254955	0.285946
PI3Ka_4409_1446	-0.255463	0.284811
Lapatinib_119	-0.328443	0.28475
Serdemetan_1133	-0.327368	0.282207
Cisplatin_1496	-0.327987	0.280816
GSK269962A_127	-0.196673	0.278244
SN.38_1490	-0.155956	0.266304
Enzastaurin_229	-0.336466	0.264736
Dyrk1b_0191_1407	-0.233912	0.26179
AS601245_207	-0.309665	0.257723
PIK.93_303	-0.235674	0.257338
BPTES_1425	-0.347624	0.253646
AZD7969_1426	-0.265598	0.252624
CHIR.99021_1241	-0.255936	0.248312
Cisplatin_1005	-0.2543	0.246993
AZD8931_1416	-0.227239	0.245728
Salubrinal_111	-0.256478	0.242967
TTK_3146_1464	-0.258371	0.241464
Idelalisib_238	-0.331062	0.240067
Piperlongumine_1243	-0.216873	0.238565
AZ20_1184	-0.221077	0.233111
Bosutinib_1019	-0.325544	0.230833
PLX.4720_1371	-0.325867	0.21767
AZD1332_1463	-0.244814	0.215469
A.443654_86	-0.323476	0.212291
PFI.1_1219	-0.241105	0.209069
JNJ38877605_284	-0.368222	0.207761
KU.60019_1185	-0.217261	0.207563
Pictilisib_1058	-0.183094	0.206286
CGP.082996_54	-0.281635	0.201528
Dactolisib_1057	-0.164548	0.195584
NVP.TAE684_35	-0.172796	0.192916
PF.562271_158	-0.189876	0.19156
Cabozantinib_249	-0.232457	0.190456
Cetuximab_1114	-0.319003	0.189572
JNK.9L_157	-0.274642	0.185698
XMD8.92_1164	-0.221562	0.184509
FGFR_0939_1421	-0.178441	0.182032
Cyclopamine_17	-0.355643	0.181124
Olaparib_1495	-0.196706	0.176564
WZ.1.84_59	-0.257372	0.175803
Omipalisib_283	-0.20007	0.174178
Erlotinib_1	-0.222381	0.173326
Temsirolimus_1016	-0.351955	0.171245
AZD1480_1432	-0.196949	0.17058
Crizotinib_37	-0.308334	0.164172
JAK1_3715_1433	-0.215382	0.163472
Temozolomide_1375	-0.278595	0.160812
Fulvestrant_1414	-0.253029	0.15967
Foretinib_308	-0.110532	0.158861
AZD6482_156	-0.367681	0.158355
Saracatinib_38	-0.189855	0.157668
BMS.509744_63	-0.251598	0.156642
OSU.03012_167	-0.186374	0.153922
Lestaurtinib_1024	-0.116392	0.153067
AZD6482_1066	-0.378495	0.152732
BX795_1037	-0.0999171	0.151738
MG.132_9	-0.412265	0.151635
LCL161_439	-0.270282	0.147332
Elesclomol_1031	-0.139007	0.145035
XMD11.85h_1158	-0.278676	0.137157
Rucaparib_1175	-0.232893	0.135385
ZSTK474_223	-0.232117	0.13497
CCT.018159_1170	-0.172027	0.134196
PFI.3_1530	-0.327765	0.132986
IGFR_3801_1430	-0.142144	0.13111
IC.87114_236	-0.268035	0.129777
RAF_9304_1453	-0.325075	0.128296
CAY10566_416	-0.269172	0.127616
FGFR_3831_1422	-0.151071	0.125042
CP466722_152	-0.237258	0.124588
Tamoxifen_1199	-0.296783	0.123999
JQ1_163	-0.128979	0.120794
AZD6094_1403	-0.313915	0.120619
KIN001.042_289	-0.230476	0.119468
VNLG.124_271	-0.2535	0.11694
Avagacestat_1072	-0.311508	0.11571
KU.55933_1030	-0.260919	0.114647
Tozasertib_32	-0.176654	0.113805
VX.11e_262	-0.199938	0.112969
TW.37_1149	-0.164195	0.11191
Tipifarnib_204	-0.357595	0.10877
Methotrexate_1008	-0.159641	0.108481
HG.5.113.01_1142	-0.170824	0.107307
ICL1100013_1266	-0.32081	0.105954
AZD7762_1022	-0.0667792	0.10591
HG.5.88.01_1143	-0.0786601	0.103388
Shikonin_170	-0.206891	0.102627
Gefitinib_1010	-0.249922	0.101625
Nutlin.3a...._1047	-0.0939837	0.0983956
Bicalutamide_1502	-0.243447	0.0979914
LFM.A13_192	-0.272576	0.0972543
Tretinoin_1009	-0.180867	0.0960773
AZD3514_1382	-0.115127	0.0952043
JQ12_164	-0.0669271	0.0933611
Linifanib_277	-0.233535	0.0918039
UNC0638_1236	-0.0681209	0.0908344
NU7441_1038	-0.187506	0.0883918
FMK_231	-0.229898	0.0870756
CHIR.99021_154	-0.118879	0.0859706
S.Trityl.L.cysteine_41	-0.226436	0.0845602
CCT007093_1067	-0.226197	0.0835461
OSI.930_298	-0.1903	0.0834006
IAP_5620_1428	-0.395305	0.0808291
Parthenolide_89	-0.167064	0.0807397
JAK3_7406_1434	-0.318986	0.0792817
SL0101_1039	-0.245364	0.0783567
SB216763_1025	-0.204893	0.0776976
CUDC.101_273	-0.115426	0.0771068
Masitinib_292	-0.142106	0.0730284
Fedratinib_306	-0.109993	0.0718401
IPA.3_176	-0.146573	0.0716315
MCT4_1422_1437	-0.192837	0.0711402
PF.4708671_1129	-0.23853	0.0709911
GW441756_1023	-0.0960324	0.0691742
X5.Fluorouracil_179	-0.0918456	0.069083
BIX02189_279	-0.16257	0.0677479
ZG.10_1161	-0.12741	0.0667754
Seliciclib_110	-0.185659	0.0660716
GSK650394_177	-0.127337	0.0640731
TL.1.85_261	-0.0909011	0.0640354
AT.7519_219	-0.118882	0.0634534
AZD4547_1497	-0.0582018	0.06318
GNF.2_52	-0.162355	0.0627573
rTRAIL_1261	-0.0988404	0.0598979
FR.180204_263	-0.179738	0.058904
CMK_64	-0.181667	0.0586319
Pemetrexed_428	-0.105707	0.0578942
EHT.1864_1069	-0.131836	0.0563573
PAC.1_175	-0.105625	0.0550583
IOX2_1230	-0.192324	0.0548298
RO.3306_1052	-0.183018	0.0544877
Capivasertib_1136	0.0279379	0.0533324
FTI.277_166	-0.150406	0.052493
Sphingosine.Kinase.1.Inhibitor.II_408	-0.199323	0.0505353
XMD13.2_330	-0.135993	0.0503872
Bryostatin.1_197	-0.340282	0.0487166
ZM447439_1050	-0.141108	0.0484049
XMD15.27_332	-0.191099	0.0475805
STF.62247_258	-0.144654	0.0465287
SGC0946_1264	-0.196197	0.0462892
Sorafenib_30	-0.130318	0.0446879
FTY.720_546	-0.0732693	0.0443302
CAY10603_276	-0.0782477	0.0437819
Veliparib_1018	-0.189596	0.0426861
Cytarabine_1006	-0.281109	0.0426419
Ruxolitinib_206	-0.171085	0.0424206
JQ1_1218	-0.159138	0.0418798
AST.1306_381	-0.0788987	0.0401449
BAM7_552	-0.0747045	0.0367431
AKT.inhibitor.VIII_171	-0.348825	0.031778
AZD4547_1135	-0.068004	0.0317154
MK.2206_1053	0.0347137	0.0290959
FEN1_3940_1419	-0.0997578	0.0280598
BAY.61.3606_178	-0.0950782	0.0279814
UNC1215_1262	-0.135238	0.0279341
Vismodegib_1033	-0.134625	0.026065
NVP.BHG712_295	-0.0786264	0.0216267
Talazoparib_1259	-0.143633	0.0212369
Palbociclib_1054	-0.028516	0.0194778
AZD8055_1059	-0.0185069	0.0187731
UNC0642_1263	-0.0879262	0.0187648
QL.XII.61_1203	-0.0561495	0.0149608
GSK1904529A_202	-0.113021	0.0137205
Wnt.C59_574	-0.0751522	0.013353
KIN001.244_287	-0.110194	0.0130514
BX.912_222	-0.0580297	0.0126467
WHI.P97_288	-0.112658	0.0126291
Bicalutamide_150	-0.0892016	0.0120371
Entinostat_88	-0.137198	0.0116269
Doramapimod_1042	-0.0285334	0.0115981
Selisistat_341	-0.111422	0.01077
Wee1.Inhibitor_1046	-0.105608	0.0104404
Olaparib_1017	-0.0889239	0.010429
PHA.665752_6	-0.0350565	0.0101498
Voxtalisib_375	-0.0891197	0.0100167
JNK.Inhibitor.VIII_1043	-0.141197	0.00934657
GSK269962A_1192	0.0125682	0.00926396
AICA.Ribonucleotide_1001	-0.0279093	0.00880487
ETP.45835_447	-0.0587331	0.007455
Zibotentan_266	-0.0901837	0.00730662
PLX.4720_1036	-0.10443	0.00580344
LIMK1.inhibitor.BMS4_406	-0.0901322	0.0057448
Tivozanib_312	-0.0616552	0.00528718
Lenalidomide_1020	-0.117949	0.00286976
eEF2K.Inhibitor..A.484954_409	-0.0943435	0.000928524
Y.39983_309	-0.050218	-0.0011185
UNC0638_245	-0.0395622	-0.0062942
Avagacestat_205	-0.0848175	-0.0114579
AZD1208_1449	-0.0238596	-0.0135358
Tenovin.6_342	-0.0437826	-0.0158322
BMS.536924_1091	0.0965348	-0.0161214
Daporinad_1248	-0.026229	-0.0169459
PD173074_1049	-0.00703786	-0.017095
A.83.01_477	0.022318	-0.0194475
Dacinostat_200	-0.0693232	-0.0201059
Alectinib_281	-0.0283648	-0.0203023
KIN001.266_291	-0.0585866	-0.0217883
TWS119_366	-0.01093	-0.0243158
KIN001.236_286	-0.0392769	-0.0270487
Nilotinib_1013	-0.00924051	-0.0271386
TPCA.1_305	-0.0582841	-0.0275055
Ispinesib.Mesylate_208	-0.0703034	-0.0285291
KIN001.270_345	-0.0560652	-0.0295901
Imatinib_34	0.047233	-0.0299997
T0901317_333	-0.00894238	-0.0304818
VX.702_1028	0.00353565	-0.0313079
XMD14.99_253	-0.0143348	-0.0316275
SB590885_1061	-0.0418274	-0.0317863
KIN001.260_290	0.00597681	-0.0325206
PF.00299804_363	-0.0240093	-0.0341147
LDN.193189_478	0.0533367	-0.0359847
Mirin_1048	-0.0215501	-0.0372267
Brivanib..BMS.540215_376	-0.0214829	-0.037507
AGI.6780_562	0.0234774	-0.0407795
I.BET.762_275	-0.0160327	-0.0416479
JW.7.24.1_256	-0.0388307	-0.0418122
NG.25_260	-0.0227249	-0.0420877
Pyrimethamine_71	-0.0435725	-0.0421814
ARRY.520_474	0.0169926	-0.0435855
Genentech.Cpd.10_225	-0.050525	-0.043813
TAK.715_221	-0.0320552	-0.0455173
QL.XII.47_235	-0.0585426	-0.0459411
QL.X.138_331	-0.0629982	-0.0464722
Belinostat_274	-0.0225531	-0.0478913
Ara.G_427	0.0507906	-0.0479972
QL.XI.92_329	-0.0361704	-0.0487967
Quizartinib_254	0.0202004	-0.049473
GSK429286A_230	-0.0140888	-0.0505317
NSC.87877_147	0.0339868	-0.051602
LGK974_573	0.0611406	-0.053007
AKT.inhibitor.VIII_228	0.0282097	-0.0533107
GSK1059615_374	-0.00246905	-0.0535159
AR.42_272	-0.0144778	-0.0539608
GSK319347A_91	0.120739	-0.0548181
Venotoclax_412	0.0378027	-0.0556261
SB505124_1194	0.0477712	-0.056003
GW.2580_193	0.0272934	-0.0599109
RU.SKI.43_576	0.0165426	-0.0611796
Axitinib_1021	0.0371182	-0.0641124
Motesanib_1029	0.179669	-0.0660325
WZ3105_252	-0.068004	-0.0660483
BMS.345541_203	0.0185157	-0.0697408
MCT1_6447_1436	0.0434937	-0.0994747
Linsitinib_185	0.261786	-0.100237
CP724714_255	0.0629992	-0.100623
GSK1070916_226	-0.0198836	-0.103102
Tubastatin.A_265	0.0510318	-0.104917
Pilaralisib_372	0.0506075	-0.109387
YM201636_310	0.05199	-0.11491
IMD.0354_442	0.109914	-0.117663
MIM1_446	0.0511699	-0.121301
MPS.1.IN.1_294	0.00058998	-0.124222
Alisertib_431	0.0189296	-0.127183
Flavopiridol_432	0.139737	-0.12721
Kobe2602_563	0.120965	-0.130375
Apitolisib_382	0.037242	-0.134984
CAP.232..TT.232..TLN.232_436	0.0992064	-0.137508
Vorinostat_1012	0.0958634	-0.147023
PHA.793887_301	-0.0112412	-0.147097
NPK76.II.72.1_257	-0.0132987	-0.15146
CPI.613_415	0.271676	-0.155895
GSK690693_326	0.0723859	-0.158568
AT7867_356	0.0789088	-0.159785
OSI.027_299	0.00642498	-0.161754
BMS.754807_184	0.0486185	-0.162287
NSC.207895_269	0.0338972	-0.164152
THZ.2.102.1_346	-0.0666887	-0.174971
MetAP2.Inhibitor..A832234_410	0.181994	-0.177117
TL.2.105_211	0.135533	-0.181788
SU11274_285	0.0987102	-0.186402
QS11_151	0.0906678	-0.2009
CX.5461_300	0.0515768	-0.21559
CI.1033_362	0.0865122	-0.217916
CD532_449	0.16273	-0.224236
kb.NB.142.70_407	0.108927	-0.227374
C.75_435	0.111466	-0.249166
SB52334_304	0.153663	-0.26618
WYE.125132_317	0.0742403	-0.269957
BIBF.1120_380	0.149588	-0.277401
ACY.1215_264	0.124715	-0.281595
Amuvatinib_293	0.27693	-0.307009
Navitoclax_1011	0.154827	-0.326224
Panobinostat_438	0.23498	-0.357126
NSC319726_461	0.153918	-0.400648
Trichostatin.A_437	0.26592	-0.403276
Torin.2_371	0.175449	-0.423608
SB505124_476	0.236814	-0.485485
PI.103_302	0.0168611	-0.577742
Sepantronium.bromide_268	0.000530844	-0.756686
