# Supplementary material for: Identification of SAMD9 as an adaptive response gene to environmental changes and its association with overall survival and immunotherapeutic response in glioblastoma
Source: Cancer Cell Int. 2025 Dec 2;26:9. doi: 10.1186/s12935-025-04068-3 (PMC12798092; doi:10.1186/s12935-025-04068-3)
Supplement: Supplementary file 6 — Supplementaty Material 6 [file 12935_2025_4068_MOESM6_ESM.xls]

## Sheet: corr_drug
Table S5. Detailed binding information of SAMD9 protein structure for hydrogen bonds formed from the screened drug candidates.
Drug	Maxium binding energy	No. of hydrogne bonds formed	Binding site (amino acid residue)	Donor-acceptor distance (Å)
Gemcitabine	-4.25	None
PARP inhibitor	-6.03	2	Phe289, Asn171	2.8, 3.0
Dasatinib	-4.81	2	Glu286	2.7, 3.0
Bleomycin	-2.82	2
THZ2	-5.65	4	Ile284, Glu286, Asp167	2.8, 3.0, 3.1, 3.1
Bortezomib	Not available	Not available
PLK inhibitor	-3.8	None
